# Supplementary material for: SIG-1451, a Novel, Non-Steroidal Anti-Inflammatory Compound, Attenuates Light-Induced Photoreceptor Degeneration by Affecting the Inflammatory Process
Source: Int J Mol Sci. 2022 Aug 8;23(15):8802. doi: 10.3390/ijms23158802 (PMC9369167; doi:10.3390/ijms23158802)
Supplement: Supplementary file 1 [file ijms-23-08802-s001.zip]

Archive with 1 entries (1 files):
- ijms-1745032-supplementary.pdf
